# Supplementary material for: Salinity stratification controlled productivity variation over 300 ky in the Bay of Bengal
Source: Sci Rep. 2017 Oct 31;7:14439. doi: 10.1038/s41598-017-14781-3 (PMC5663938; doi:10.1038/s41598-017-14781-3)
Supplement: Supplementary file 2 — Supplementary Data Table-1 [file 41598_2017_14781_MOESM2_ESM.xls]

## Sheet: Sheet1
Supplementary Table-1 Sampling depth, callibrated age and oxygen isotope ratio of Globigerna ruber in core MD161-19.
Depth (cmbsf)	Age (y)	d 18O (‰VPDB)
5	698	-2.84512
105	739	-2.84512
168	3222.64	-2.89412
183	3728.59	-2.72112
198	4234.54	-2.94313
205	4470.65	-2.82112
243	5415.15	-3.00413
268	6033.9	-2.24812
278	6281.4	-2.24613
288	6528.9	-1.92013
298	6776.4	-3.07613
305	6949.65	-3.21313
333	7697.09	-2.56813
353	8231.69	-3.21013
383	9033.59	-3.31312
405	9621.65	-2.70513
433	12224.3	-2.81113
443	13165.9	-2.27013
448	13636.7	-1.67157
453	14107.5	-0.917125
458	14578.3	-1.83357
463	15049.1	-2.33613
468	15519.9	-2.01457
473	15990.7	-1.81043
478	16461.5	-1.73257
483	16932.3	-1.60143
488	17403.1	-0.689571
498	18344.7	-0.261429
505	19003.8	-0.736125
513	20132.9	-0.952429
528	22377	-1.12943
543	24604.5	-0.969429
558	26832	-1.10843
573	29059.5	-1.01543
588	31287	-1.68043
598	32772	-1.47443
605	33811.5	-1.48113
623	35420.5	-1.23143
633	36296.8	-1.56043
648	37071.2	-1.50543
663	38803.1	-1.34143
673	39677	-1.66143
678	40109.9	-1.58157
693	41418.1	-1.58543
705	42462.6	-1.51313
713	43669.1	-1.28643
723	45075.4	-1.50943
738	47163.4	-1.48243
748	48551.4	-1.29343
758	49941.4	-1.60643
768	51337.4	-1.60843
783	53438.4	-1.54843
798	55544.4	-1.58543
823	59044.4	-2.10643
833	60443.4	-1.17443
843	61840.4	-1.53843
853	63239.4	-1.33843
863	64636.4	-1.05543
873	66035.4	-1.50143
883	67433.4	-1.38843
893	68830.4	-1.28943
905	70509	-1.58813
923	71340.6	-1.64343
933	71764.1	-1.82743
943	72190.8	-1.85738
948	72409	-1.36243
953	72622.8	-1.76657
963	73050.2	-1.60443
968	73264	-0.391571
973	73477.8	-1.52843
983	73905.2	-1.81343
1005	74845.8	-1.93613
1038	76256.5	-1.64017
1068	77539	-1.52517
1088	78394	-1.66857
1108	79250	-2.95817
1128	79936.5	-2.32517
1148	80620.7	-1.65517
1193	82163.1	-2.15017
1208	82687.4	-1.84257
1218	83031.6	-1.66417
1243	83892.1	-2.54017
1268	84752.6	-2.08917
1293	85613.1	-2.25617
1305	86026.1	-2.19313
1448	90950	-1.28917
1455	96210	-2.37113
1518	100992	-2.10017
1548	103290	-2.88117
1578	104374	-2.72217
1605	105341	-1.80012
1623	105993	-1.7466
1638	106540	-1.7766
1653	107083	-3.027
1673	107811	-3.127
1683	108174	-2.746
1688	108356	-2.8678
1703	108900	-2.9612
1718	109444	-2.4472
1728	109807	-2.7726
1738	110170	-2.57
1748	110532	-3.0232
1755	110790	-2.36813
1778	112481	-3.204
1783	112847	-3.1632
1793	113575	-3.695
1803	114320	-3.049
1818	115421	-3.238
1828	116149	-3.272
1833	116526	-3.6736
1843	117259	-3.3212
1848	117620	-3.6892
1858	118364	-3.4758
1873	119465	-3.893
1878	119826	-3.4216
1905	121821	-2.51213
1913	122421	-3.59117
1943	123820	-4.30417
1973	126925	-3.30057
2003	129840	-1.47417
2033	131813	-1.06317
2055	133240	-0.830125
2073	134427	-1.27857
2083	135100	-0.315167
2118	136246	-0.868167
2153	137571	-0.582167
2183	138706	-0.964167
2213	139836	-1.41717
2253	141339	-2.04617
2263	141703	-1.97225
2268	145000	-2.49925
2278	145880	-2.14325
2283	146320	-1.95125
2288	146760	-1.58225
2293	147200	-1.90525
2301	147904	-1.28425
2305	148256	-1.09125
2308	148520	-1.85925
2313	148960	-1.34125
2318	149400	-1.79125
2323	149840	-2.10925
2328	150280	-1.40625
2333	150720	-1.57025
2338	151160	-1.77925
2343	151600	-1.27525
2348	152040	-1.31325
2355	152656	-1.38312
2393	156000	-1.33225
2413	162954	-1.72017
2448	172000	-2.21925
2478	183000	-1.51417
2513	187658	-2.70717
2518	188325	-2.6508
2528	189658	-3.1948
2558	193658	-2.9376
2568	194991	-4.0794
2603	199015	-1.983
2608	199590	-3.218
2613	200166	-2.72217
2633	202466	-2.39025
2643	203617	-2.27225
2655	205000	-1.76713
2683	206347	-2.47117
2718	208029	-2.23217
2828	213318	-2.72217
2863	215000	-3.02817
2898	217000	-2.98517
2933	219000	-1.91125
2955	220258	-1.28212
2973	221286	-1.58017
3003	223000	-1.89617
3038	225000	-1.86817
3063	227542	-1.87525
3068	228048	-1.75383
3103	231593	-2.47125
3128	234125	-2.22583
3158	237163	-3.06983
3188	240190	-3.06683
3223	244265	-2.83783
3255	247989	-1.57412
3273	250084	-1.82183
3308	254158	-1.37183
3373	261723	-1.67925
3405	265448	-1.13112
3423	267543	-1.93783
3458	271617	-1.33283
3493	275690	-1.62183
3518	278600	-1.97983
3538	280928	-2.35283
3555	282906	-2.58013
3573	285000	-2.57183
3608	288500	-2.16083
3643	292000	-1.98525
3673	295000	-1.71283
3698	297062	-2.28925
3705	297639	-2.10812
3738	300359	-2.31283
3773	303243	-2.14883
3798	305304	-3.06683
3828	307776	-2.80583
3855	310000	-2.95812
