# Supplementary material for: Salinity stratification controlled productivity variation over 300 ky in the Bay of Bengal
Source: Sci Rep. 2017 Oct 31;7:14439. doi: 10.1038/s41598-017-14781-3 (PMC5663938; doi:10.1038/s41598-017-14781-3)
Supplement: Supplementary file 3 — Supplementary Data Table-2 [file 41598_2017_14781_MOESM3_ESM.xls]

## Sheet: Sheet1
Supplementary Table-2			Sampling depths, calibrated ages, total inorganic carbon/organic carbon contents and burial fluxes, carbon stable isotope ratios of organic carbon, calculated paleo CO2 aq, porosity, estimated dry bulk density and sedimentation rate measurements for MD161-19.
Depth	Age	TIC(wt%)	TOC (wt%)	CaCO3 flux	TOC(flux)	d13CTOC	[CO2 aq]	Porosity	Dry Bulk Density	Sedimenation rates
cmbsf	(Y)			(g/cm2/y)	g/cm2/y	‰VPDB	µmol/kg		g/cm3	(cm/ky)
5	698	0.2465	0.936879	3.60076	1.64292	-20.537	9.92125	72.834	0.727939	240.9
15	739.004	0.2682	1.17674	3.85211	2.02897	-19.565	8.70625	73.27	0.715744	240.9
33	813.589	0.3974	0.627946	5.53274	1.04952	-20.278	9.5975	74.0548	0.693794	240.9
48	875.743	0.3637	0.847893	4.93005	1.37976	-20.438	9.7975	74.7088	0.675501	240.9
53	896.461	0.1921	0.990077	2.58046	1.59659	-20.245	9.55625	74.9268	0.669404	240.9
58	917.179	0.2074	0.82535	2.76061	1.31883	-21.582	11.2275	75.1448	0.663307	240.9
63	937.897	0.2408	0.849797	3.17572	1.34541	-21.543	11.1787	75.3628	0.657209	240.9
68	958.615	0.2308	0.830794	3.0156	1.30312	-21.533	11.1663	75.5808	0.651112	240.9
73	979.333	0.2246	0.954706	2.90711	1.48346	-21.352	10.94	75.7988	0.645014	240.9
78	1000.05	0.1849	1.15979	2.37063	1.78509	-20.93	10.4125	76.0168	0.638917	240.9
83	1020.77	0.228	0.846171	2.89532	1.28996	-21.504	11.13	76.2348	0.63282	240.9
93	1062.2	0.2417	0.921672	3.01015	1.37798	-20.781	10.2262	76.6708	0.620625	240.9
98	1082.92	0.2179	1.25316	2.68708	1.85517	-20.553	9.94125	76.8888	0.614527	240.9
105	1114	0.1808	1.13101	2.19845	1.65098	-20.637	10.0463	77.1955	0.605949	240.9
133	2041.59	0.2011	1.32149	0.303604	0.239506	-21.524	11.155	76.9687	0.612293	29.6
138	2210.24	0.1849	1.418	0.279663	0.257472	-20.791	10.2387	76.9282	0.613425	29.6
148	2547.54	0.2103	1.05333	0.319256	0.191964	-21.453	11.0662	76.8472	0.615691	29.6
158	2884.84	0.2374	0.985469	0.361722	0.180257	-21.481	11.1013	76.7662	0.617957	29.6
163	3053.49	0.1079	1.20932	0.164707	0.221608	-20.45	9.8125	76.7257	0.619089	29.6
168	3222.14	0.3799	0.785705	0.580969	0.144244	-21.313	10.8912	76.6852	0.620222	29.6
178	3559.44	0.1914	1.22865	0.293771	0.226387	-21.653	11.3162	76.6042	0.622488	29.6
188	3896.74	0.187	0.936268	0.288063	0.173141	-21.621	11.2762	76.5232	0.624753	29.6
193	4065.39	0.3564	0.743091	0.550009	0.137667	-21.174	10.7175	76.4827	0.625886	29.6
198	4234.04	0.2441	1.13789	0.377385	0.211189	-20.941	10.4262	76.4422	0.627019	29.6
205	4487	0.1768	0.973548	0.274084	0.181181	-21.256	10.82	76.381	0.62873	29.6
223	4920.12	0.2597	0.890359	0.543929	0.223867	-21.085	10.6063	75.571	0.651386	38.6
233	5167.62	0.01128	1.2282	0.0240819	0.31478	-20.884	10.355	75.121	0.663972	38.6
238	5291.37	0.1389	0.970243	0.299351	0.251024	-21.241	10.8012	74.896	0.670265	38.6
243	5415.12	0.2526	1.08302	0.549504	0.282831	-21.442	11.0525	74.671	0.676559	38.6
248	5538.87	0.2662	1.02395	0.584476	0.269892	-21.877	11.5962	74.446	0.682852	38.6
258	5786.37	0.3131	0.844711	0.700122	0.226754	-21.31	10.8875	73.996	0.695438	38.6
268	6033.87	0.2534	0.934995	0.576882	0.255532	-21.854	11.5675	73.546	0.708025	38.6
273	6157.62	0.3061	1.02281	0.703051	0.282017	-20.825	10.2812	73.321	0.714318	38.6
278	6281.37	0.3124	1.08542	0.723843	0.301917	-20.603	10.0038	73.096	0.720611	38.6
288	6528.87	0.2998	0.837001	0.706781	0.236883	-21.854	11.5675	72.646	0.733197	38.6
293	6652.62	0.2819	0.905479	0.670286	0.258463	-21.126	10.6575	72.421	0.73949	38.6
298	6776.37	0.387	0.753668	0.928017	0.21696	-20.95	10.4375	72.196	0.745784	38.6
305	6962	0.2	0.835444	0.485351	0.243388	-20.906	10.3825	71.876	0.754734	38.6
323	7429.79	0.4156	0.840073	1.01367	0.245977	-20.84	10.3	71.7392	0.75856	38.6
328	7563.44	0.2262	0.822687	0.552488	0.241224	-20.433	9.79125	71.7012	0.759623	38.6
333	7697.09	0.2484	0.753665	0.60756	0.221295	-20.889	10.3612	71.6632	0.760686	38.6
338	7830.74	0.2217	0.921154	0.543012	0.270852	-20.799	10.2487	71.6252	0.761749	38.6
343	7964.39	0.2422	0.779775	0.594051	0.229601	-22.313	12.1412	71.5872	0.762812	38.6
348	8098.04	0.2605	0.737455	0.639826	0.217443	-22.284	12.105	71.5492	0.763874	38.6
353	8231.69	0.2797	0.743012	0.68794	0.219386	-22.154	11.9425	71.5112	0.764937	38.6
358	8365.34	0.2373	0.802381	0.584465	0.237245	-22.018	11.7725	71.4732	0.766	38.6
363	8498.99	0.3102	0.685322	0.765077	0.202914	-22.306	12.1325	71.4352	0.767063	38.6
368	8632.64	0.1992	0.898766	0.491987	0.266481	-21.009	10.5113	71.3972	0.768126	38.6
373	8766.29	0.286	0.724059	0.707345	0.214978	-21.532	11.165	71.3592	0.769189	38.6
378	8899.94	0.2899	0.761273	0.717981	0.226339	-21.749	11.4362	71.3212	0.770251	38.6
383	9033.59	0.2547	0.819565	0.631673	0.244007	-21.2	10.75	71.2832	0.771314	38.6
393	9300.89	0.5672	0.783734	1.41057	0.233982	-20.726	10.1575	71.2072	0.77344	38.6
398	9434.54	0.2407	0.774106	0.59942	0.231425	-21.867	11.5838	71.1692	0.774503	38.6
405	9635	0.299	0.87197	0.2049	0.0717342	-20.535	9.91875	71.112	0.776103	10.6
423	11282.7	0.3307	2.84187	0.220743	0.227725	-21.786	11.4825	71.832	0.755965	10.6
433	12224.3	0.5994	1.09275	0.394179	0.0862688	-20.081	9.35125	72.232	0.744777	10.6
438	12695.1	0.4675	1.01427	0.30513	0.0794714	-21.212	10.765	72.432	0.739183	10.6
443	13165.9	0.7296	1.2269	0.472594	0.0954045	-20.47	9.8375	72.632	0.733589	10.6
448	13636.7	1.0123	1.17206	0.650711	0.0904448	-20.144	9.43	72.832	0.727995	10.6
453	14107.5	1.1829	1.34047	0.754531	0.102646	-19.153	8.19125	73.032	0.722401	10.6
458	14578.3	1.3033	1.14053	0.824893	0.086659	-19.839	9.04875	73.232	0.716807	10.6
463	15049.1	1.3645	1.30571	0.856888	0.098436	-18.441	7.30125	73.432	0.711213	10.6
468	15519.9	1.2174	1.19727	0.758498	0.0895506	-19.346	8.4325	73.632	0.705619	10.6
473	15990.7	1.3391	1.36916	0.827709	0.101595	-18.971	7.96375	73.832	0.700025	10.6
478	16461.5	1.3761	1.07322	0.843782	0.0789993	-19.297	8.37125	74.032	0.694431	10.6
483	16932.3	1.4447	1.10783	0.878709	0.0808902	-18.039	6.79875	74.232	0.688837	10.6
488	17403.1	1.9432	1.10877	1.17231	0.080301	-18.584	7.48	74.432	0.683243	10.6
498	18344.7	2.5036	0.673484	1.48567	0.0479776	-17.406	6.0075	74.832	0.672055	10.6
505	19051	2.4588	1.13919	1.44259	0.0802364	-17.099	5.62375	75.1035	0.664462	10.6
513	20163.7	2.5529	0.85403	1.62424	0.0652297	-17.496	6.12	74.9059	0.669989	11.4
518	20905.5	2.8	0.690339	1.79064	0.052999	-17.35	5.9375	74.7824	0.673443	11.4
523	21647.3	2.5934	0.856776	1.66702	0.0661142	-17.589	6.23625	74.6589	0.676897	11.4
528	22389.1	2.9347	1.47322	1.89604	0.114263	-17.341	5.92625	74.5354	0.680351	11.4
533	23130.9	2.6599	1.32036	1.72722	0.102927	-17.558	6.1975	74.4119	0.683806	11.4
538	23872.7	2.7921	0.849168	1.82222	0.0665303	-17.472	6.09	74.2884	0.68726	11.4
543	24614.5	2.6364	0.739901	1.72926	0.0582608	-17.631	6.28875	74.1649	0.690714	11.4
548	25356.3	2.2379	1.0243	1.47522	0.0810582	-17.323	5.90375	74.0414	0.694168	11.4
553	26098.1	2.1766	1.23476	1.44195	0.0981993	-17.375	5.96875	73.9179	0.697623	11.4
558	26839.9	2.3695	0.96158	1.57751	0.0768521	-17.31	5.8875	73.7944	0.701077	11.4
563	27581.7	1.6505	1.70871	1.10425	0.137238	-16.682	5.1025	73.6709	0.704531	11.4
573	29065.3	1.6061	1.53711	1.08508	0.124666	-16.886	5.3575	73.4239	0.71144	11.4
578	29807.1	2.2513	0.933644	1.52836	0.07609	-17.219	5.77375	73.3004	0.714894	11.4
588	31290.7	1.9483	1.304	1.33544	0.1073	-16.707	5.13375	73.0534	0.721802	11.4
593	32032.5	1.023	2.1445	0.704559	0.177306	-16.719	5.14875	72.9299	0.725257	11.4
598	32774.3	1.2019	1.75751	0.831713	0.146001	-16.484	4.855	72.8064	0.728711	11.4
605	33843.1	0.9329	1.97726	0.64985	0.165347	-17.279	5.84875	72.6335	0.733547	11.4
623	35420.5	1.7938	0.93187	1.27073	0.0792481	-17.376	5.97	72.1889	0.745982	11.4
633	36296.8	0.8777	1.63034	0.62752	0.139931	-17.851	6.56375	71.9419	0.752891	11.4
638	36734.9	1.1352	1.6422	0.815346	0.141596	-17.612	6.265	71.8184	0.756345	11.4
643	37173.1	1.2339	1.53516	0.890284	0.132971	-17.886	6.6075	71.6949	0.759799	11.4
648	37611.2	1.6452	1.19056	1.19244	0.103591	-17.229	5.78625	71.5714	0.763253	11.4
658	38487.5	1.29	1.34026	0.943456	0.117672	-16.704	5.13	71.3244	0.770162	11.4
663	38925.7	1.4505	1.44187	1.0656	0.127162	-17.023	5.52875	71.2009	0.773616	11.4
673	39802	1.9022	1.18364	1.40991	0.10532	-17.309	5.88625	70.9539	0.780525	11.4
678	40240.1	1.5118	1.64867	1.12551	0.147347	-17.249	5.81125	70.8304	0.783979	11.4
683	40678.3	1.4776	1.56511	1.10489	0.140496	-17.227	5.78375	70.7069	0.787433	11.4
693	41554.6	0.839	1.93395	0.632877	0.175129	-16.974	5.4675	70.4599	0.794342	11.4
698	41992.7	1.4899	1.29277	1.12875	0.117576	-16.912	5.39	70.3364	0.797796	11.4
705	42650	1.019	1.90957	0.775567	0.174476	-17.669	6.33625	70.2045	0.801485	11.4
713	43712.8	1.4069	1.5027	0.663979	0.0851372	-18.637	7.54625	70.3301	0.797972	7.1
718	44421.5	1.1543	1.26564	0.543267	0.0715088	-19.005	8.00625	70.4086	0.795777	7.1
723	45130.2	1.2996	1.04525	0.609964	0.058894	-17.598	6.2475	70.4871	0.793581	7.1
728	45839	1.1024	1.19785	0.515977	0.0673053	-17.059	5.57375	70.5656	0.791385	7.1
733	46547.8	1.4987	1.10397	0.699519	0.061858	-17.392	5.99	70.6441	0.78919	7.1
738	47256.5	1.3667	1.40413	0.636133	0.0784578	-18.045	6.80625	70.7226	0.786994	7.1
743	47965.2	1.2711	1.52308	0.589985	0.0848669	-18.782	7.7275	70.8011	0.784798	7.1
748	48674	1.349	1.48929	0.624391	0.0827521	-18.668	7.585	70.8796	0.782603	7.1
753	49382.8	1.4899	1.69067	0.687673	0.0936782	-17.677	6.34625	70.9581	0.780407	7.1
758	50091.5	1.3906	1.35852	0.640034	0.0750624	-17.553	6.19125	71.0366	0.778212	7.1
763	50800.2	1.4152	1.38815	0.649519	0.0764833	-19.135	8.16875	71.1151	0.776016	7.1
768	51509	0.9935	1.04826	0.454686	0.0575929	-18.947	7.93375	71.1936	0.77382	7.1
773	52217.8	0.9565	1.53899	0.43651	0.0843141	-19.085	8.10625	71.2721	0.771625	7.1
778	52926.5	1.1094	1.33003	0.504847	0.0726588	-18.076	6.845	71.3506	0.769429	7.1
783	53635.2	1.2332	1.4903	0.559583	0.0811817	-18.799	7.74875	71.4291	0.767234	7.1
788	54344	1.0145	1.29183	0.459027	0.0701694	-17.528	6.16	71.5076	0.765038	7.1
798	55761.5	1.1926	1.52436	0.536514	0.0823246	-18.127	6.90875	71.6646	0.760647	7.1
805	56753.8	0.846	1.4261	0.379555	0.0768083	-18.229	7.03625	71.7385	0.75858	7.1
823	59305.2	1.45	1.14079	0.677436	0.0639823	-18.072	6.84	70.6171	0.789945	7.1
828	60014	1.7064	1.20532	0.806018	0.0683474	-18.112	6.89	70.3056	0.798657	7.1
833	60722.8	2.3	1.67291	1.09826	0.0958968	-17.936	6.67	69.9941	0.80737	7.1
838	61431.5	2.08	0.487424	1.00392	0.0282423	-17.894	6.6175	69.6826	0.816083	7.1
843	62140.2	1.57	0.815636	0.765859	0.047764	-17.74	6.425	69.3711	0.824795	7.1
848	62849	1.57	0.61812	0.773949	0.0365797	-17.946	6.6825	69.0596	0.833508	7.1
853	63557.8	1.58	0.928305	0.787021	0.0555105	-17.578	6.2225	68.7481	0.84222	7.1
858	64266.5	1.76	0.752447	0.88575	0.04546	-17.66	6.325	68.4366	0.850933	7.1
863	64975.2	2.14	0.722133	1.08802	0.0440753	-18.057	6.82125	68.1251	0.859645	7.1
868	65684	2.05	1.03079	1.05282	0.0635515	-17.787	6.48375	67.8136	0.868358	7.1
873	66392.8	2.12	0.543048	1.0997	0.0338167	-18.011	6.76375	67.5021	0.87707	7.1
878	67101.5	1.66	0.833936	0.869639	0.0524467	-18.358	7.1975	67.1906	0.885783	7.1
883	67810.2	1.65	0.785227	0.872902	0.0498691	-18.527	7.40875	66.8791	0.894496	7.1
893	69227.8	1.64	0.50839	0.884513	0.0329164	-18.232	7.04	66.2561	0.911921	7.1
898	69936.5	1.51	0.695094	0.82218	0.0454348	-17.999	6.74875	65.9446	0.920633	7.1
905	71000	1.43	1.0124	0.789102	0.0670665	-18.563	7.45375	65.5015	0.933027	7.1
923	71346.5	1.1407	0.774214	2.0705	0.168702	-18.359	7.19875	65.7085	0.927237	23.5
928	71559.7	0.4938	0.958091	0.894748	0.208407	-18.711	7.63875	65.766	0.925629	23.5
933	71772.9	0.4337	1.01135	0.784484	0.219609	-18.092	6.865	65.8235	0.92402	23.5
938	71986.1	0.3633	0.852705	0.655999	0.184838	-18.324	7.155	65.881	0.922412	23.5
943	72199.3	0.3418	0.970253	0.616101	0.209952	-19.127	8.15875	65.9385	0.920804	23.5
948	72412.6	0.4898	0.860539	0.881332	0.185886	-19.601	8.75125	65.996	0.919196	23.5
953	72625.8	0.586	0.960981	1.05259	0.207219	-18.734	7.6675	66.0535	0.917587	23.5
958	72839	0.7516	0.663712	1.34768	0.142867	-20.231	9.53875	66.111	0.915979	23.5
963	73052.2	0.8371	0.621774	1.49835	0.133605	-19.746	8.9325	66.1685	0.914371	23.5
968	73265.4	0.7241	0.673402	1.29381	0.144444	-18.771	7.71375	66.226	0.912763	23.5
973	73478.6	0.5741	0.752063	1.02398	0.161033	-18.604	7.505	66.2835	0.911154	23.5
978	73691.9	0.0831	0.152338	0.147958	0.0325612	-20.698	10.1225	66.341	0.909546	23.5
983	73905.1	0.0456	0.220446	0.0810464	0.0470356	-19.232	8.29	66.3985	0.907938	23.5
988	74118.3	0.2468	1.09447	0.437869	0.233109	-19.015	8.01875	66.456	0.90633	23.5
993	74331.5	0.3025	1.24191	0.535739	0.264042	-18.748	7.685	66.5135	0.904721	23.5
998	74544.7	0.2794	1.01762	0.493948	0.215971	-19.544	8.68	66.571	0.903113	23.5
1005	74843.2	0.4778	1.09195	0.842591	0.231169	-17.716	6.395	66.6515	0.900861	23.5
1023	75610.8	0.3788	1.55184	0.663714	0.326417	-19.968	9.21	66.8585	0.895072	23.5
1028	75824	0.3587	1.09919	0.627366	0.23079	-19.9	9.125	66.916	0.893463	23.5
1033	76037.2	0.3712	0.944125	0.64806	0.197875	-19.868	9.085	66.9735	0.891855	23.5
1038	76250.4	0.2727	0.978913	0.475235	0.204796	-19.94	9.175	67.031	0.890247	23.5
1043	76463.6	0.3578	0.948767	0.622413	0.198131	-19.902	9.1275	67.0885	0.888639	23.5
1048	76676.9	0.316	1.01344	0.548704	0.211253	-20.005	9.25625	67.146	0.88703	23.5
1053	76890.1	0.3439	1.18625	0.596068	0.246828	-20.257	9.57125	67.2035	0.885422	23.5
1058	77103.3	0.2951	1.12108	0.510555	0.232844	-20.426	9.7825	67.261	0.883814	23.5
1063	77316.5	0.3438	0.810899	0.593729	0.168114	-19.992	9.24	67.3185	0.882206	23.5
1068	77529.7	0.2292	0.924423	0.395098	0.191301	-19.051	8.06375	67.376	0.880597	23.5
1073	77742.9	0.2704	0.769827	0.465268	0.159017	-20.241	9.55125	67.4335	0.878989	23.5
1078	77956.2	0.2661	0.844278	0.457031	0.174077	-20.162	9.4525	67.491	0.877381	23.5
1083	78169.4	0.2458	0.85382	0.421392	0.175722	-20.084	9.355	67.5485	0.875773	23.5
1088	78382.6	0.5174	0.832367	0.885386	0.170992	-18.858	7.8225	67.606	0.874164	23.5
1093	78595.8	0.2407	0.837954	0.411133	0.171823	-20.328	9.66	67.6635	0.872556	23.5
1098	78809	0.1954	0.949662	0.333142	0.19437	-19.858	9.0725	67.721	0.870948	23.5
1103	79022.2	0.1873	0.917152	0.318743	0.187369	-19.968	9.21	67.7785	0.86934	23.5
1108	79235.4	0.2066	1.3481	0.350936	0.2749	-19.636	8.795	67.836	0.867731	23.5
1113	79448.7	0.215	0.981826	0.364528	0.19984	-20.554	9.9425	67.8935	0.866123	23.5
1118	79661.9	0.215	1.03187	0.363851	0.209637	-20.072	9.34	67.951	0.864515	23.5
1123	79761.4	0.231	1.27696	0.481525	0.31955	-20.443	9.80375	68.0085	0.862907	29
1128	79933.5	0.2921	1.4117	0.607754	0.352609	-19.326	8.4075	68.066	0.861298	29
1133	80105.7	0.279	1.00904	0.579414	0.251564	-20.265	9.58125	68.1235	0.85969	29
1138	80277.8	0.274	1.14765	0.567966	0.285586	-20.36	9.7	68.181	0.858082	29
1143	80449.9	0.239	0.910328	0.494487	0.226105	-19.131	8.16375	68.2385	0.856474	29
1148	80622	0.168	1.35144	0.346936	0.335036	-19.721	8.90125	68.296	0.854865	29
1155	80863	0.1336	1.10871	0.27517	0.274138	-18.192	6.99	68.3765	0.852614	29
1173	81482.7	0.4911	1.16725	1.00463	0.286653	-16.316	4.645	68.5835	0.846824	29
1178	81654.8	0.6839	1.08828	1.39638	0.266751	-17.762	6.4525	68.641	0.845216	29
1183	81827	0.6643	1.13617	1.35378	0.27796	-18.591	7.48875	68.6985	0.843608	29
1188	81999.1	0.7185	1.09434	1.46144	0.267217	-17.094	5.6175	68.756	0.841999	29
1193	82171.2	0.6713	1.08567	1.36283	0.264592	-17.154	5.6925	68.8135	0.840391	29
1198	82343.3	0.7213	0.985613	1.46153	0.239747	-17.614	6.2675	68.871	0.838783	29
1203	82515.5	0.7357	1.15778	1.48785	0.281086	-18.581	7.47625	68.9285	0.837175	29
1208	82687.6	0.824	0.882901	1.66323	0.21394	-17.443	6.05375	68.986	0.835566	29
1213	82859.7	0.71	0.927941	1.43036	0.22442	-17.161	5.70125	69.0435	0.833958	29
1218	83031.9	0.4648	0.712722	0.934577	0.172038	-16.614	5.0175	69.101	0.83235	29
1223	83204	0.55	1.0453	1.10375	0.251828	-18.664	7.58	69.1585	0.830741	29
1228	83376.1	0.441	1.05889	0.883295	0.254609	-18.775	7.71875	69.216	0.829133	29
1233	83548.3	0.464	0.958376	0.92756	0.229993	-19.64	8.8	69.2735	0.827525	29
1238	83720.4	0.465	0.966948	0.927753	0.231599	-19.006	8.0075	69.331	0.825917	29
1243	83892.5	0.4548	1.10272	0.905635	0.263604	-18.106	6.8825	69.3885	0.824308	29
1248	84064.6	0.3999	0.985055	0.79476	0.235017	-19.45	8.5625	69.446	0.8227	29
1253	84236.8	0.3758	1.02545	0.745404	0.244176	-19.716	8.895	69.5035	0.821092	29
1258	84408.9	0.4162	1.05339	0.823921	0.250338	-19.401	8.50125	69.561	0.819484	29
1263	84581	0.4602	1.08953	0.909236	0.258419	-19.506	8.6325	69.6185	0.817875	29
1268	84753.2	0.4247	1.21492	0.837447	0.287594	-18.213	7.01625	69.676	0.816267	29
1273	84925.3	0.6008	0.95787	1.18236	0.226298	-19.099	8.12375	69.7335	0.814659	29
1278	85097.4	0.5373	1.22096	1.0553	0.287884	-17.968	6.71	69.791	0.813051	29
1283	85269.6	0.5818	1.05302	1.14045	0.247796	-19.545	8.68125	69.8485	0.811442	29
1288	85441.7	0.5486	1.04857	1.07324	0.246258	-20.49	9.8625	69.906	0.809834	29
1293	85613.8	0.5221	1.07828	1.01936	0.252734	-19.543	8.67875	69.9635	0.808226	29
1298	85785.9	0.4912	1.04532	0.957126	0.244521	-18.703	7.62875	70.021	0.806618	29
1305	86026.9	0.4524	1.40459	0.877579	0.327091	-18.567	7.45875	70.15	0.80301	29
1323	86646.6	0.5028	1.05343	0.943732	0.237363	-18.733	7.66625	71.0806	0.776981	29
1328	86818.7	0.501	1.23627	0.931603	0.27597	-18.71	7.6375	71.3391	0.769751	29
1333	86990.9	0.4742	1.16236	0.873486	0.257035	-20.347	9.68375	71.5976	0.762521	29
1338	87163	0.4657	1.18861	0.849695	0.260346	-18.628	7.535	71.8561	0.75529	29
1343	87335.1	0.4852	1.20634	0.8768	0.261701	-18.633	7.54125	72.1146	0.74806	29
1348	87507.2	0.4035	1.34893	0.722113	0.289806	-18.995	7.99375	72.3731	0.74083	29
1353	87679.4	0.458	1.16043	0.811648	0.246875	-20.313	9.64125	72.6316	0.7336	29
1358	87851.5	0.4336	1.25493	0.760834	0.264348	-19.889	9.11125	72.8901	0.72637	29
1363	88023.6	0.3699	1.26624	0.6426	0.264076	-20.294	9.6175	73.1486	0.71914	29
1368	88195.8	0.4225	1.53336	0.726598	0.316567	-19.02	8.025	73.4071	0.711909	29
1373	88367.9	0.3785	1.27229	0.644318	0.260001	-20.332	9.665	73.6656	0.704679	29
1378	88540	0.3547	1.21084	0.597608	0.244906	-20.282	9.6025	73.9241	0.697449	29
1383	88712.2	0.3604	1.49208	0.600917	0.29866	-19.547	8.68375	74.1826	0.690219	29
1388	88884.3	0.3784	1.40306	0.624321	0.277899	-19.45	8.5625	74.4411	0.682989	29
1393	89056.4	0.3648	1.27121	0.595511	0.249119	-20.827	10.2838	74.6996	0.675759	29
1398	89228.5	0.3311	1.22674	0.534715	0.237832	-20.679	10.0987	74.9581	0.668529	29
1403	89400.7	0.3735	1.17916	0.596666	0.226135	-20.671	10.0887	75.2166	0.661298	29
1408	89572.8	0.4014	1.11703	0.634225	0.211877	-19.182	8.2275	75.4751	0.654068	29
1413	89744.9	0.3619	1.13383	0.565493	0.212687	-20.461	9.82625	75.7336	0.646838	29
1418	89917.1	0.3522	1.09362	0.544184	0.202852	-20.589	9.98625	75.9921	0.639608	29
1423	90089.2	0.3774	1.05903	0.576529	0.194214	-20.407	9.75875	76.2506	0.632378	29
1428	90261.3	0.3473	1.26608	0.524482	0.229531	-19.796	8.995	76.5091	0.625148	29
1433	90433.5	0.3902	1.05466	0.582453	0.188992	-19.763	8.95375	76.7676	0.617917	29
1438	90605.6	0.3721	1.03735	0.548936	0.183714	-20.315	9.64375	77.0261	0.610687	29
1443	90777.7	0.36	1.12586	0.524798	0.197028	-20.475	9.84375	77.2846	0.603457	29
1448	90949.8	0.3056	0.856075	0.440157	0.14802	-19.423	8.52875	77.5431	0.596227	29
1455	96206.6	0.2259	0.838735	0.0419482	0.0186972	-19.498	8.6225	77.886	0.586636	3.8
1473	97576.6	0.2731	1.22337	0.0571891	0.0307542	-19.91	9.1375	75.2076	0.66155	3.8
1478	97957.1	0.3354	1.07028	0.249743	0.0956716	-20.189	9.48625	74.4636	0.68236	13.1
1483	98337.6	0.3364	0.89757	0.258126	0.0826798	-20.409	9.76125	73.7196	0.703169	13.1
1488	98718.2	0.3165	0.925318	0.250044	0.0877582	-19.26	8.325	72.9756	0.723978	13.1
1493	99098.7	0.3917	0.915892	0.318348	0.089361	-20.145	9.43125	72.2316	0.744788	13.1
1498	99479.3	0.5393	0.931791	0.450554	0.0934523	-19.87	9.0875	71.4876	0.765597	13.1
1503	99859.8	0.6097	1.04582	0.523214	0.107739	-18.687	7.60875	70.7436	0.786407	13.1
1508	100240	0.6623	1.20047	0.583393	0.126944	-19.647	8.80875	69.9996	0.807216	13.1
1513	100621	0.611	0.956133	0.552079	0.103713	-20.013	9.26625	69.2556	0.828026	13.1
1518	101001	0.5229	1.0932	0.484349	0.121561	-18.837	7.79625	68.5116	0.848835	13.1
1523	101382	0.49	0.883307	0.465001	0.100629	-20.057	9.32125	67.7676	0.869645	13.1
1528	101763	0.3711	0.786901	0.360594	0.0917916	-20.518	9.8975	67.0236	0.890454	13.1
1533	102143	0.3243	1.41214	0.322483	0.168575	-19.295	8.36875	66.2796	0.911263	13.1
1538	102524	0.3208	0.832128	0.326288	0.101604	-19.381	8.47625	65.5356	0.932073	13.1
1543	102904	0.2667	0.756656	0.277318	0.0944515	-20.234	9.5425	64.7916	0.952882	13.1
1548	103285	0.2109	0.911722	0.224086	0.116293	-19.489	8.61125	64.0476	0.973692	13.1
1553	103464	0.3042	0.650231	0.695534	0.178477	-20.877	10.3462	63.3036	0.994501	27.6
1558	103645	0.2725	0.666937	0.636091	0.186893	-20.364	9.705	62.5596	1.01531	27.6
1563	103826	0.3457	0.661669	0.8235	0.189217	-19.23	8.2875	61.8156	1.03612	27.6
1568	104008	0.2965	0.931745	0.720485	0.271802	-20.241	9.55125	61.0716	1.05693	27.6
1573	104189	0.2948	0.739476	0.730458	0.219961	-18.797	7.74625	60.3276	1.07774	27.6
1578	104370	0.2019	0.955543	0.509929	0.28972	-18.738	7.6725	59.5836	1.09855	27.6
1583	104551	0.2312	0.740952	0.594992	0.228912	-19.965	9.20625	58.8396	1.11936	27.6
1588	104733	0.3063	0.69082	0.802915	0.217391	-19.762	8.9525	58.0956	1.14017	27.6
1593	104914	0.3223	0.750397	0.860276	0.240449	-19.363	8.45375	57.3516	1.16098	27.6
1598	105095	0.3282	0.882423	0.891726	0.287823	-17.752	6.44	56.6076	1.18179	27.6
1605	105349	0.6928	0.514882	1.92726	0.171947	-17.391	5.98875	55.5995	1.20998	27.6
1613	105639	0.722	0.834533	1.98372	0.275259	-17.725	6.40625	56.1331	1.19506	27.6
1618	105820	0.3256	0.915484	0.887614	0.299602	-18.215	7.01875	56.4666	1.18573	27.6
1623	106001	0.8191	0.419544	2.21537	0.13622	-17.577	6.22125	56.8001	1.1764	27.6
1628	106182	0.472	0.912904	1.26647	0.294058	-17.964	6.705	57.1336	1.16707	27.6
1633	106364	0.44	0.867515	1.17117	0.277204	-18.037	6.79625	57.4671	1.15775	27.6
1638	106545	0.5328	0.764408	1.40675	0.242289	-18.077	6.84625	57.8006	1.14842	27.6
1643	106726	0.4644	0.958115	1.2162	0.301221	-18.565	7.45625	58.1341	1.13909	27.6
1648	106907	0.234	1.07534	0.607795	0.335308	-18.606	7.5075	58.4676	1.12976	27.6
1658	107270	0.3595	1.06584	0.918351	0.326855	-18.87	7.8375	59.1346	1.11111	27.6
1663	107451	0.3701	0.677222	0.937492	0.205937	-19.31	8.3875	59.4681	1.10178	27.6
1668	107632	0.4381	0.75839	1.10035	0.228667	-18.656	7.57	59.8016	1.09245	27.6
1673	107814	0.4952	0.803429	1.23314	0.240179	-18.903	7.87875	60.1351	1.08312	27.6
1678	107995	0.4141	0.907132	1.02231	0.268844	-18.669	7.58625	60.4686	1.0738	27.6
1688	108357	0.3042	0.826261	0.737944	0.240622	-18.85	7.8125	61.1356	1.05514	27.6
1693	108538	0.3455	0.887195	0.830722	0.256083	-18.767	7.70875	61.4691	1.04581	27.6
1698	108720	0.34	0.881491	0.810206	0.252168	-18.767	7.70875	61.8026	1.03648	27.6
1703	108901	0.4082	0.851176	0.96397	0.241304	-18.668	7.585	62.1361	1.02716	27.6
1708	109082	0.3901	0.824287	0.91286	0.231559	-18.861	7.82625	62.4696	1.01783	27.6
1713	109263	0.1905	1.09836	0.441698	0.305724	-18.599	7.49875	62.8031	1.0085	27.6
1718	109445	0.3686	0.880147	0.846739	0.242719	-18.771	7.71375	63.1366	0.999172	27.6
1723	109626	0.4336	0.856965	0.986757	0.23412	-19.005	8.00625	63.4701	0.989844	27.6
1738	110170	0.6175	0.402734	1.36554	0.106915	-18.987	7.98375	64.4706	0.961861	27.6
1743	110351	0.3712	0.679635	0.812909	0.178675	-18.959	7.94875	64.8041	0.952533	27.6
1748	110532	0.1012	1.06753	0.219453	0.277904	-19.754	8.9425	65.1376	0.943205	27.6
1755	110974	0.3614	0.720043	0.385163	0.0921234	-19.784	8.98	65.471	0.93388	13.7
1773	112113	0.4572	0.90788	0.494039	0.117771	-19.948	9.185	65.0066	0.946869	13.7
1778	112481	0.4151	0.629741	0.450256	0.0820019	-19.77	8.9625	64.8776	0.950477	13.7
1783	112849	0.6505	0.48152	0.708272	0.0629393	-20.009	9.26125	64.7486	0.954085	13.7
1788	113217	0.2544	0.840111	0.278041	0.110226	-20.447	9.80875	64.6196	0.957693	13.7
1793	113585	0.3699	1.50109	0.405797	0.19769	-20.399	9.74875	64.4906	0.961301	13.7
1798	113953	0.3523	0.644837	0.38794	0.0852427	-20.511	9.88875	64.3616	0.964909	13.7
1803	114321	0.2713	0.80881	0.299863	0.107318	-21.085	10.6063	64.2326	0.968517	13.7
1808	114689	0.4779	0.610077	0.530182	0.0812508	-20.563	9.95375	64.1036	0.972125	13.7
1813	115057	0.2873	0.747302	0.319913	0.099896	-21.007	10.5088	63.9746	0.975734	13.7
1818	115425	0.1924	0.926159	0.215033	0.124263	-20.76	10.2	63.8456	0.979342	13.7
1823	115793	0.3513	0.767435	0.394071	0.103346	-20.801	10.2512	63.7166	0.98295	13.7
1828	116161	0.1893	0.832778	0.213127	0.112557	-20.395	9.74375	63.5876	0.986558	13.7
1833	116529	0.0853	0.98653	0.0963879	0.133826	-20.883	10.3537	63.4586	0.990166	13.7
1838	116897	0.2659	1.201	0.301558	0.163512	-20.983	10.4787	63.3296	0.993774	13.7
1843	117265	0.2721	1.13467	0.30971	0.155042	-21.179	10.7237	63.2006	0.997382	13.7
1848	117633	0.2	1.15824	0.228468	0.158835	-21.114	10.6425	63.0716	1.00099	13.7
1853	118001	0.0139	1.1388	0.0159358	0.156733	-20.787	10.2337	62.9426	1.0046	13.7
1858	118369	0.3834	0.973197	0.44113	0.134422	-20.241	9.55125	62.8136	1.00821	13.7
1863	118737	0.6076	0.802382	0.701591	0.111225	-21.143	10.6788	62.6846	1.01181	13.7
1868	119105	0.5336	0.87825	0.618341	0.122176	-20.982	10.4775	62.5556	1.01542	13.7
1873	119473	0.4162	0.64732	0.484011	0.0903705	-20.677	10.0962	62.4266	1.01903	13.7
1878	119841	0.552	0.761946	0.644209	0.10675	-20.571	9.96375	62.2976	1.02264	13.7
1883	120209	0.397	0.728095	0.464952	0.102367	-21.136	10.67	62.1686	1.02625	13.7
1888	120577	0.2456	0.971263	0.288649	0.137036	-21.037	10.5462	62.0396	1.02985	13.7
1893	120945	0.4512	0.691683	0.532144	0.0979316	-21.667	11.3338	61.9106	1.03346	13.7
1898	121313	0.4693	0.704085	0.555424	0.100035	-20.946	10.4325	61.7816	1.03707	13.7
1905	121828	0.313	0.752066	0.372245	0.107373	-21.305	10.8812	61.601	1.04212	13.7
1913	122416	0.5353	0.87682	0.640148	0.125878	-22.092	11.865	61.3946	1.0479	13.7
1918	122655	0.2106	0.76491	0.252717	0.11019	-21.58	11.225	61.2656	1.0515	13.7
1923	122888	0.402	0.629054	0.756107	0.142037	-21.249	10.8112	61.1366	1.05511	21.4
1928	123121	0.3518	0.635256	0.66395	0.143927	-21.103	10.6288	61.0076	1.05872	21.4
1933	123354	0.3168	0.706943	0.599933	0.160715	-20.691	10.1137	60.8786	1.06233	21.4
1938	123587	0.5867	0.461569	1.11482	0.105289	-20.425	9.78125	60.7496	1.06594	21.4
1943	123820	0.3782	0.72818	0.33695	0.0778821	-21.026	10.5325	60.6206	1.06954	10
1953	124857	0.5548	0.508915	0.497623	0.0547979	-21.992	11.74	60.3626	1.07676	10
1958	125372	0.4893	0.625902	0.440344	0.0676205	-20.94	10.425	60.2336	1.08037	10
1963	125881	0.434	0.670841	0.391881	0.0727175	-21.239	10.7988	60.1046	1.08398	10
1973	126880	0.534	0.811036	0.485386	0.0884996	-20.429	9.78625	59.8466	1.09119	10
1978	127380	0.6703	0.537837	0.611293	0.0588824	-20.391	9.73875	59.7176	1.0948	10
1983	127879	0.9639	0.90239	0.881944	0.0991193	-20.164	9.455	59.5886	1.09841	10
1988	128379	1.1725	1.32251	1.07633	0.145742	-19.55	8.6875	59.4596	1.10202	10
1993	128878	1.3269	0.479835	1.22206	0.0530518	-20.843	10.3037	59.3306	1.10562	10
1998	129378	1.6455	0.873706	1.52043	0.0969143	-18.828	7.785	59.2016	1.10923	10
2003	129838	1.81	0.89871	1.67786	0.100012	-19.036	8.045	59.0726	1.11284	10
2008	130166	2.0788	1.02145	2.9386	0.17334	-18.715	7.64375	58.9436	1.11645	15.2
2013	130494	3.0372	0.804753	4.30727	0.137008	-18.408	7.26	58.8146	1.12006	15.2
2018	130823	3.0153	0.769052	4.28999	0.131352	-18.727	7.65875	58.6856	1.12367	15.2
2023	131151	3.92	0.598107	5.59505	0.102483	-18.966	7.9575	58.5566	1.12727	15.2
2028	131479	3.4084	0.50846	4.88041	0.0874012	-18.785	7.73125	58.4276	1.13088	15.2
2033	131807	3.4406	0.954269	4.94223	0.164556	-19.146	8.1825	58.2986	1.13449	15.2
2043	132464	2.909	0.75967	4.2052	0.131833	-18.672	7.59	58.0406	1.14171	15.2
2048	132792	2.8345	1.14283	4.11045	0.198953	-19.095	8.11875	57.9116	1.14531	15.2
2055	133252	3.4567	0.803252	5.01887	0.140007	-19.148	8.185	57.8615	1.14671	15.2
2073	134436	1.7455	2.92365	2.47258	0.497177	-17.994	6.7425	58.8605	1.11877	15.2
2078	134761	2.9524	1.04762	4.1532	0.176916	-17.567	6.20875	59.138	1.11101	15.2
2083	135100	2.7315	1.01442	0	0	-17.257	5.82125	59.4155	1.10325	15.2
2088	135201	2.6961	0.807024	0	0	-16.807	5.25875	59.693	1.09549	15.2
2093	135386	2.1662	1.01132	5.29941	0.297011	-16.642	5.0525	59.9705	1.08773	27
2098	135571	2.288	1.10409	5.55744	0.321943	-17.566	6.2075	60.248	1.07997	27
2103	135757	2.7921	0.870726	6.73313	0.252071	-16.353	4.69125	60.5255	1.0722	27
2108	135942	2.1988	1.03664	5.26401	0.297929	-16.577	4.97125	60.803	1.06444	27
2113	136127	2.955	0.850061	7.02279	0.242525	-16.769	5.21125	61.0805	1.05668	27
2118	136313	3.5873	0.885016	8.46288	0.250644	-16.812	5.265	61.358	1.04892	27
2123	136498	4.2522	0.99649	9.95724	0.280126	-17.1	5.625	61.6355	1.04116	27
2128	136683	5.4576	0.627919	12.6846	0.1752	-17.436	6.045	61.913	1.0334	27
2133	136869	4.5765	1.16134	10.5569	0.3216	-17.33	5.9125	62.1905	1.02563	27
2138	137054	4.6983	0.528087	10.7558	0.145132	-16.678	5.0975	62.468	1.01787	27
2143	137239	4.7192	0.80614	10.7213	0.219859	-16.847	5.30875	62.7455	1.01011	27
2148	137425	5.0861	0.793871	11.466	0.214849	-17.048	5.56	63.023	1.00235	27
2153	137610	5.0686	0.801276	11.3381	0.215174	-16.935	5.41875	63.3005	0.994588	27
2158	137795	5.4211	0.645925	12.032	0.172102	-17.652	6.315	63.578	0.986826	27
2163	137981	5.5267	0.577017	12.1699	0.152533	-17.34	5.925	63.8555	0.979065	27
2168	138166	5.1406	0.870274	11.2299	0.228231	-17.43	6.0375	64.133	0.971303	27
2173	138351	5.6347	0.668988	12.211	0.174041	-17.466	6.0825	64.4105	0.963542	27
2178	138537	4.9832	0.725148	10.7121	0.187132	-18.152	6.94	64.688	0.95578	27
2183	138722	4.4055	0.891116	9.39335	0.228094	-17.522	6.1525	64.9655	0.948018	27
2188	138907	5.0202	0.830496	10.6164	0.210837	-17.86	6.575	65.243	0.940257	27
2193	139093	4.47	0.606094	9.37482	0.152598	-17.839	6.54875	65.5205	0.932495	27
2198	139278	3.4548	0.957072	7.18536	0.23896	-18.379	7.22375	65.798	0.924734	27
2205	139537	3.9357	0.486465	8.09555	0.120124	-18.533	7.41625	66.1615	0.914567	27
2213	139834	2.5732	0.917842	5.36508	0.229734	-18.302	7.1275	65.7159	0.92703	27
2218	140019	2.21	0.681881	4.64653	0.172108	-18.731	7.66375	65.4374	0.934819	27
2223	140204	2.5208	0.601956	5.34415	0.153201	-19.005	8.00625	65.1589	0.942609	27
2228	140390	2.2851	0.491016	4.8845	0.125998	-17.993	6.74125	64.8804	0.950399	27
2233	140575	1.7994	0.948004	3.87782	0.245259	-18.026	6.7825	64.6019	0.958188	27
2238	140760	1.7115	0.898674	3.71837	0.234387	-17.409	6.01125	64.3234	0.965978	27
2243	140946	1.5726	0.92488	3.44415	0.243167	-17.853	6.56625	64.0449	0.973767	27
2248	141131	1.8792	0.744102	4.14856	0.197202	-18.097	6.87125	63.7664	0.981557	27
2253	141316	1.215	1.25656	2.70354	0.335657	-19.372	8.465	63.4879	0.989346	27
2258	141502	1.0799	0.963558	2.42185	0.259415	-17.645	6.30625	63.2094	0.997136	27
2263	141687	1.3434	0.884304	3.03632	0.239938	-17.503	6.12875	62.9309	1.00493	27
2268	145000	1.387	1.19482	0.175509	0.0181502	-17.805	6.50625	62.6524	1.01272	1.5
2273	145440	1.412	0.500467	1.36836	0.0582231	-17.901	6.62625	62.3739	1.0205	11.4
2278	145880	1.1146	1.16489	1.08839	0.136554	-18.477	7.34625	62.0954	1.02829	11.4
2283	146320	1.1835	1.09706	1.16443	0.129578	-18.513	7.39125	61.8169	1.03608	11.4
2288	146760	1.3755	1.37403	1.36351	0.163512	-17.23	5.7875	61.5384	1.04387	11.4
2293	147200	1.5574	1.05778	1.55534	0.126816	-17.578	6.2225	61.2599	1.05166	11.4
2298	147640	1.3702	1.04213	1.37853	0.125866	-18.294	7.1175	60.9814	1.05945	11.4
2303	148080	1.3196	0.985539	1.33738	0.119906	-17.729	6.41125	60.7029	1.06724	11.4
2308	148520	1.1314	0.979726	1.15501	0.120069	-17.635	6.29375	60.4244	1.07503	11.4
2313	148960	1.6234	0.634647	1.66929	0.0783418	-17.03	5.5375	60.1459	1.08282	11.4
2318	149400	1.1474	0.995608	1.18832	0.123784	-17.779	6.47375	59.8674	1.09061	11.4
2323	149840	1.07	0.991634	1.11608	0.12417	-18.307	7.13375	59.5889	1.0984	11.4
2328	150280	1.1066	0.928996	1.16244	0.117152	-17.848	6.56	59.3104	1.10619	11.4
2333	150720	1.268	0.805425	1.34136	0.102284	-18.147	6.93375	59.0319	1.11398	11.4
2338	151160	1.2009	0.740789	1.27926	0.0947333	-18.284	7.105	58.7534	1.12177	11.4
2343	151600	1.4349	0.567202	1.53915	0.0730384	-18.646	7.5575	58.4749	1.12956	11.4
2348	152040	1.5643	0.77338	1.68952	0.100275	-19.024	8.03	58.1964	1.13735	11.4
2355	152656	1.15	0.663765	1.2519	0.0867445	-18.776	7.72	57.874	1.14637	11.4
2373	154240	1.0631	0.794939	1.12132	0.100657	-18.97	7.9625	59.1484	1.11072	11.4
2378	154680	0.945	0.624269	0.987865	0.0783417	-19.125	8.15625	59.5024	1.10082	11.4
2388	155560	1.05	0.42804	1.07788	0.0527499	-18.803	7.75375	60.2104	1.08102	11.4
2393	156000	0.9509	0.996657	0.967211	0.121699	-18.612	7.515	60.5644	1.07112	11.4
2398	157656	0.6523	0.705207	0.184521	0.023948	-18.543	7.42875	60.9184	1.06121	3.2
2403	159204	0.5166	0.996026	0.144771	0.0335083	-18.808	7.76	61.2724	1.05131	3.2
2408	160752	0.5545	0.668305	0.153929	0.0222714	-17.989	6.73625	61.6264	1.04141	3.2
2413	162300	0.7129	0.531779	0.196019	0.0175531	-18.102	6.8775	61.9804	1.03151	3.2
2418	163848	0.5582	0.685957	0.152009	0.022425	-18.12	6.9	62.3344	1.02161	3.2
2423	165396	0.584	0.565897	0.157494	0.0183207	-17.993	6.74125	62.6884	1.01171	3.2
2428	166945	0.4817	0.604887	0.128634	0.0193914	-18.575	7.46875	63.0424	1.00181	3.2
2433	168493	0.5101	0.672394	0.134872	0.0213424	-18.276	7.095	63.3964	0.991906	3.2
2438	170041	0.4643	0.726679	0.121537	0.0228353	-18.573	7.46625	63.7504	0.982004	3.2
2443	171589	0.8001	0.611348	0.207325	0.0190174	-18.619	7.52375	64.1044	0.972103	3.2
2448	173137	0.9787	0.674046	0.251021	0.0207542	-19.09	8.1125	64.4584	0.962202	3.2
2453	174685	1.07	0.48286	0.271614	0.0147145	-18.866	7.8325	64.8124	0.952301	3.2
2458	176234	0.9027	0.556096	0.226764	0.0167701	-17.963	6.70375	65.1664	0.942399	3.2
2463	177782	0.6596	0.801784	0.163955	0.0239252	-18.244	7.055	65.5204	0.932498	3.2
2473	180878	0.4857	0.716024	0.118165	0.0209124	-18.193	6.99125	66.2284	0.912695	3.2
2478	182426	0.3661	0.994579	0.0881015	0.0287328	-19.077	8.09625	66.5824	0.902794	3.2
2483	184031	0.3825	0.817341	0.0910386	0.0233535	-18.952	7.94	66.9364	0.892893	3.2
2488	184649	0.2997	0.791985	0.178556	0.0566446	-18.662	7.5775	67.2904	0.882992	8.1
2493	185267	0.2997	0.888897	0.176553	0.0628631	-19.798	8.9975	67.6444	0.87309	8.1
2505	186751	0.5443	0.82714	0.31322	0.0571406	-18.197	6.99625	68.3675	0.852865	8.1
2513	187741	0.591	1.15047	0.341566	0.0798209	-19.109	8.13625	68.2355	0.856557	8.1
2523	188977	0.1641	1.0687	0.0953518	0.0745471	-19.5	8.625	68.0705	0.861172	8.1
2528	189596	0.191	0.876603	0.11128	0.0613113	-19.283	8.35375	67.988	0.86348	8.1
2533	190214	0.1816	0.91235	0.106086	0.063982	-19.608	8.76	67.9055	0.865787	8.1
2538	190832	0.1808	0.914149	0.1059	0.064279	-19.656	8.82	67.823	0.868095	8.1
2543	191451	0.0845	0.916654	0.0496257	0.0646265	-19.818	9.0225	67.7405	0.870402	8.1
2548	192069	0.1963	1.10463	0.11559	0.0780858	-19.924	9.155	67.658	0.87271	8.1
2553	192688	0.0581	1.00686	0.0343023	0.0713623	-20.116	9.395	67.5755	0.875017	8.1
2558	193306	0.268	0.503705	0.158645	0.035795	-20.365	9.70625	67.493	0.877325	8.1
2568	194543	0.0933	0.732979	0.0555202	0.0523619	-19.917	9.14625	67.328	0.88194	8.1
2573	195161	0.226	0.762417	0.134838	0.0546074	-20.004	9.255	67.2455	0.884247	8.1
2578	195779	0.2769	0.652793	0.165637	0.0468777	-19.968	9.21	67.163	0.886555	8.1
2583	196398	0.2432	1.00716	0.145857	0.0725132	-20.414	9.7675	67.0805	0.888862	8.1
2598	198253	0.4412	0.739457	0.266667	0.0536539	-19.878	9.0975	66.833	0.895785	8.1
2603	198871	0.0799	0.647407	0.048417	0.047096	-19.44	8.55	66.7505	0.898092	8.1
2608	199489	0.2162	0.919836	0.131347	0.0670859	-19.609	8.76125	66.668	0.9004	8.1
2613	200108	0.172	1.00645	0.104762	0.073591	-19.548	8.685	66.5855	0.902707	8.1
2618	200726	0.2818	0.940482	0.172079	0.0689432	-19.634	8.7925	66.503	0.905015	8.1
2623	201344	0.224	1.02909	0.137132	0.0756311	-18.544	7.43	66.4205	0.907322	8.1
2633	202581	0.5827	0.93772	0.358542	0.0692665	-18.526	7.4075	66.2555	0.911937	8.1
2638	203199	0.5216	0.9265	0.321759	0.0686109	-18.296	7.12	66.173	0.914245	8.1
2643	203818	0.4082	0.945451	0.252441	0.070191	-18.65	7.5625	66.0905	0.916552	8.1
2648	204436	0.6405	1.02021	0.397099	0.0759319	-18.224	7.03	66.008	0.91886	8.1
2655	205302	0.8087	0.770601	0.501922	0.057416	-18.423	7.27875	65.9725	0.919853	8.1
2673	205630	0.3897	0.811623	0.384575	0.0961524	-18.182	6.9775	65.7691	0.925542	12.8
2678	205890	0.463	0.848915	0.690113	0.1519	-18.279	7.09875	65.7126	0.927122	19.3
2683	206150	0.4257	0.785976	0.635598	0.140878	-18.382	7.2275	65.6561	0.928702	19.3
2688	206409	0.4416	0.906099	0.66046	0.162685	-18.595	7.49375	65.5996	0.930283	19.3
2693	206669	0.512	0.856004	0.767051	0.153952	-18.37	7.2125	65.5431	0.931863	19.3
2698	206928	0.3304	0.803313	0.495827	0.14472	-18.449	7.31125	65.4866	0.933443	19.3
2708	207447	0.4083	0.771486	0.614805	0.139457	-18.836	7.795	65.3736	0.936604	19.3
2713	207707	0.4132	0.805963	0.623233	0.145935	-18.427	7.28375	65.3171	0.938184	19.3
2718	207967	0.3854	0.803755	0.582282	0.145781	-18.751	7.68875	65.2606	0.939764	19.3
2723	208226	0.3596	0.863364	0.544215	0.156856	-18.758	7.6975	65.2041	0.941345	19.3
2738	209005	0.445	0.565469	0.676851	0.103252	-18.704	7.63	65.0346	0.946086	19.3
2743	209264	0.3892	0.630623	0.592967	0.115341	-19.296	8.37	64.9781	0.947666	19.3
2748	209524	0.4998	0.649737	0.762742	0.119035	-19.158	8.1975	64.9216	0.949246	19.3
2758	210043	0.2471	0.723081	0.378353	0.132913	-19.787	8.98375	64.8086	0.952407	19.3
2773	210822	0.2314	0.871997	0.356078	0.161083	-20.045	9.30625	64.6391	0.957148	19.3
2783	211341	0.2167	0.665382	0.334558	0.123322	-20.164	9.455	64.5261	0.960308	19.3
2788	211600	0.2748	0.821719	0.424956	0.152548	-20.606	10.0075	64.4696	0.961889	19.3
2805	212483	0.2058	0.957989	0.320706	0.179216	-20.363	9.70375	64.2045	0.969303	19.3
2813	212898	0.271	0.651181	0.422476	0.121868	-20.268	9.585	64.1909	0.969684	19.3
2818	213158	0.2922	0.624383	0.455637	0.116881	-20.122	9.4025	64.1824	0.969921	19.3
2823	213417	0.3036	0.781373	0.47353	0.146305	-19.867	9.08375	64.1739	0.970159	19.3
2828	213677	0.3173	0.685399	0.495019	0.128366	-19.868	9.085	64.1654	0.970397	19.3
2833	213937	0.4137	0.966116	0.64557	0.180985	-19.736	8.92	64.1569	0.970635	19.3
2838	214196	0.4923	0.655463	0.768412	0.12282	-20.038	9.2975	64.1484	0.970872	19.3
2848	214715	0.303	1.07397	0.473173	0.201337	-19.733	8.91625	64.1314	0.971348	19.3
2858	215234	0.3621	0.692947	0.565742	0.12997	-19.898	9.1225	64.1144	0.971823	19.3
2863	215494	0.3919	0.828644	0.612451	0.15546	-19.644	8.805	64.1059	0.972061	19.3
2873	216013	0.468	1.12133	0.731735	0.210474	-19.613	8.76625	64.0889	0.972537	19.3
2883	216532	0.697	1.4412	1.09032	0.270645	-19.4	8.5	64.0719	0.973012	19.3
2888	216792	0.8296	1.23151	1.29806	0.231324	-19.307	8.38375	64.0634	0.97325	19.3
2898	217311	0.576	1.23973	0.901698	0.232981	-18.298	7.1225	64.0464	0.973725	19.3
2903	217570	1.6035	1.01945	2.51081	0.191631	-18.661	7.57625	64.0379	0.973963	19.3
2908	217830	1.5095	0.837411	2.3642	0.157451	-17.973	6.71625	64.0294	0.974201	19.3
2913	218090	1.2847	1.06078	2.0126	0.199498	-18.67	7.5875	64.0209	0.974439	19.3
2923	218609	1.1104	1.04914	1.7404	0.197405	-17.215	5.76875	64.0039	0.974914	19.3
2933	219128	1.0923	0.819816	1.71286	0.154331	-17.218	5.7725	63.9869	0.975389	19.3
2938	219387	1.0338	0.943999	1.62152	0.177751	-17.109	5.63625	63.9784	0.975627	19.3
2943	219647	1.137	0.939325	1.78383	0.176914	-16.885	5.35625	63.9699	0.975865	19.3
2948	219907	0.7563	1.28814	1.18684	0.242671	-17.452	6.065	63.9614	0.976103	19.3
2955	220270	0.9341	0.985759	1.4602	0.184989	-17.037	5.54625	64.096	0.972338	19.3
2973	221204	0.7242	1.00788	1.11626	0.186495	-17.204	5.755	64.582	0.958745	19.3
2988	221983	0.6951	0.886041	1.05874	0.162014	-18.329	7.16125	64.987	0.947417	19.3
2998	222502	0.414	0.951806	0.625559	0.172652	-18.12	6.9	65.257	0.939865	19.3
3003	222762	0.4633	0.787058	0.697239	0.142194	-18.005	6.75625	65.392	0.936089	19.3
3013	223281	0.5487	0.80253	0.8191	0.14382	-18.269	7.08625	65.662	0.928537	19.3
3018	223540	0.8234	0.555028	1.22417	0.0990608	-18.745	7.68125	65.797	0.924762	19.3
3023	223800	0.8709	0.579505	1.28951	0.103007	-19.405	8.50625	65.932	0.920986	19.3
3028	224060	0.4357	0.831385	0.642478	0.147173	-18.752	7.69	66.067	0.91721	19.3
3038	224579	1.0403	0.614097	1.52138	0.107813	-19.726	8.9075	66.337	0.909658	19.3
3043	225513	0.4837	0.68605	0.36135	0.0615266	-18.775	7.71875	66.472	0.905882	9.9
3048	226019	0.3828	0.813087	0.28478	0.0726156	-19.01	8.0125	66.607	0.902106	9.9
3053	226526	0.451	0.527836	0.334113	0.0469429	-20.086	9.3575	66.742	0.89833	9.9
3068	228045	0.4498	0.548777	0.329022	0.0481899	-18.778	7.7225	67.147	0.887002	9.9
3073	228551	0.3599	0.782211	0.262141	0.0683961	-18.526	7.4075	67.282	0.883227	9.9
3083	229564	0.3575	0.651034	0.258166	0.0564393	-18.85	7.8125	67.552	0.875675	9.9
3088	230070	0.5306	0.574087	0.381517	0.0495541	-18.669	7.58625	67.687	0.871899	9.9
3098	231082	0.3463	0.799165	0.246843	0.0683848	-18.525	7.40625	67.957	0.864347	9.9
3105	231791	0.4294	0.835104	0.304428	0.0710751	-18.283	7.10375	68.1235	0.85969	9.9
3113	232601	0.3272	0.992285	0.233258	0.0849209	-18.478	7.3475	67.9531	0.864456	9.9
3123	233614	0.3187	0.846344	0.228764	0.0729303	-19.074	8.0925	67.7401	0.870414	9.9
3128	234120	0.4459	0.718715	0.321164	0.0621443	-19.456	8.57	67.6336	0.873392	9.9
3138	235133	0.3864	0.897238	0.280207	0.0781097	-19.739	8.92375	67.4206	0.87935	9.9
3143	235639	0.3477	0.816359	0.252997	0.0713094	-19.819	9.02375	67.3141	0.882329	9.9
3148	236145	0.4695	0.706564	0.342776	0.0619271	-20.137	9.42125	67.2076	0.885308	9.9
3158	237158	0.3425	0.718394	0.251737	0.0633877	-20.559	9.94875	66.9946	0.891265	9.9
3163	237664	0.3826	0.674696	0.282151	0.0597309	-19.825	9.03125	66.8881	0.894244	9.9
3168	238171	0.4082	0.633361	0.302032	0.0562583	-20.204	9.505	66.7816	0.897223	9.9
3173	238677	0.3794	0.7747	0.281655	0.0690412	-20.962	10.4525	66.6751	0.900201	9.9
3188	240196	0.3266	0.671475	0.244865	0.0604359	-20.476	9.845	66.3556	0.909138	9.9
3198	241354	0.483	0.664395	0.364497	0.0601905	-20.302	9.6275	66.1426	0.915095	9.9
3203	241936	0.4187	0.846659	0.275375	0.0668474	-20.532	9.915	66.0361	0.918074	8.6
3208	242518	0.49	0.790492	0.323314	0.0626153	-20.02	9.275	65.9296	0.921053	8.6
3211	242867	0.4919	0.90669	0.325617	0.0720517	-20.514	9.8925	65.8231	0.924032	8.6
3223	244264	0.8304	0.740417	0.553234	0.0592179	-20.267	9.58375	65.6101	0.929989	8.6
3228	244846	1.0187	1.06402	0.680858	0.0853717	-19.272	8.34	65.5036	0.932968	8.6
3231	245195	1.0837	1.01516	0.726614	0.0817116	-19.491	8.61375	65.3971	0.935947	8.6
3238	246010	1.3617	1.78713	0.915917	0.144307	-18.724	7.655	65.2906	0.938925	8.6
3243	246592	1.4491	1.34737	0.977797	0.109142	-17.804	6.505	65.1841	0.941904	8.6
3248	247174	1.7865	1.23064	1.20927	0.100002	-17.368	5.96	65.0776	0.944883	8.6
3255	247988	1.8	1.08862	1.22628	0.0890325	-17.187	5.73375	64.8595	0.950983	8.6
3273	250083	1.8897	1.51189	1.2925	0.12414	-17.618	6.2725	64.7245	0.954759	8.6
3286	251597	1.973	0.932128	1.35392	0.0767886	-17.522	6.1525	64.612	0.957906	8.6
3293	252411	1.7707	1.21253	1.21643	0.0999976	-18.048	6.81	64.5745	0.958954	8.6
3298	252993	1.2748	1.24132	0.876715	0.102483	-17.845	6.55625	64.537	0.960003	8.6
3308	254157	2.2111	0.999789	1.52396	0.0827233	-17.653	6.31625	64.462	0.962101	8.6
3313	254739	1.2114	1.79617	0.835843	0.148778	-17.651	6.31375	64.4245	0.96315	8.6
3323	255903	2.271	1.21322	1.57036	0.100711	-18.513	7.39125	64.3495	0.965248	8.6
3328	256485	2.3158	0.930445	1.60308	0.0773214	-17.944	6.68	64.312	0.966297	8.6
3333	257067	2.5154	0.811206	1.74314	0.0674856	-18.308	7.135	64.2745	0.967345	8.6
3338	257649	1.7596	1.32453	1.2207	0.11031	-18.866	7.8325	64.237	0.968394	8.6
3343	258231	2.0786	0.778185	1.44357	0.0648789	-18.241	7.05125	64.1995	0.969443	8.6
3348	258813	2.0079	1.72663	1.39597	0.144109	-18.12	6.9	64.162	0.970492	8.6
3353	259395	2.1108	1.29652	1.4691	0.108328	-17.831	6.53875	64.1245	0.971541	8.6
3363	260559	1.9852	1.55464	1.38467	0.130174	-19.325	8.40625	64.0495	0.973639	8.6
3368	261141	1.6458	1.34343	1.14917	0.11261	-20.356	9.695	64.012	0.974687	8.6
3373	261722	1.9353	1.42602	1.35277	0.119662	-18.528	7.41	63.9745	0.975736	8.6
3383	262886	2.1556	1.21417	1.51	0.102104	-17.695	6.36875	63.8995	0.977834	8.6
3393	264050	2.1353	1.02146	1.49899	0.0860827	-16.964	5.455	63.8245	0.979932	8.6
3398	264632	2.647	0.541098	1.86019	0.0456494	-17.322	5.9025	63.787	0.980981	8.6
3405	265447	1.7014	0.34222	1.20312	0.029051	-16.571	4.96375	63.5685	0.987092	8.6
3423	267542	1.4701	0.842	1.03187	0.0709487	-17.583	6.22875	63.8295	0.979792	8.6
3433	268706	1.2907	0.86403	0.902197	0.0725036	-17.408	6.01	63.9745	0.975736	8.6
3438	269288	0.9868	0.876651	0.688338	0.0734098	-17.143	5.67875	64.047	0.973708	8.6
3443	269870	0.9512	0.949663	0.662123	0.0793581	-18.217	7.02125	64.1195	0.971681	8.6
3458	271616	0.9552	0.809691	0.660745	0.0672378	-18.024	6.78	64.337	0.965597	8.6
3463	272198	1.11	0.703179	0.766213	0.0582703	-17.671	6.33875	64.4095	0.963569	8.6
3473	273361	0.7768	0.752247	0.533954	0.0620741	-18.351	7.18875	64.5545	0.959514	8.6
3483	274525	0.5456	0.970544	0.373447	0.079749	-18.312	7.14	64.6995	0.955458	8.6
3488	275107	0.4732	0.986676	0.323204	0.0809025	-18.226	7.0325	64.772	0.95343	8.6
3493	275689	0.6271	0.853955	0.42741	0.0698711	-18.969	7.96125	64.8445	0.951403	8.6
3503	276853	0.507	1.07171	0.344081	0.0873141	-19.018	8.0225	64.9895	0.947347	8.6
3508	277435	0.4141	1.42939	0.280432	0.116206	-19.05	8.0625	65.062	0.945319	8.6
3518	278599	0.5778	1.0769	0.389612	0.0871735	-19.639	8.79875	65.207	0.941264	8.6
3523	279181	0.3102	1.27639	0.208718	0.1031	-19.595	8.74375	65.2795	0.939236	8.6
3528	279763	0.62	1.05593	0.416266	0.0851077	-19.644	8.805	65.352	0.937208	8.6
3533	280345	0.3521	1.13732	0.235887	0.0914695	-19.406	8.5075	65.4245	0.93518	8.6
3538	280927	0.3767	1.0309	0.251821	0.0827307	-19.847	9.05875	65.497	0.933152	8.6
3543	281509	0.3991	1.18001	0.266215	0.0944911	-19.654	8.8175	65.5695	0.931125	8.6
3548	282091	0.1	1.54395	0.0665586	0.123365	-19.654	8.8175	65.642	0.929097	8.6
3555	282905	0.1731	1.24203	0.114238	0.0984016	-19.398	8.4975	65.923	0.921237	8.6
3573	285000	0.7089	1.41329	0.472803	0.113157	-18.891	7.86375	65.5738	0.931004	8.6
3578	285500	0.4421	1.49622	0.295719	0.120146	-18.967	7.95875	65.4768	0.933717	8.6
3583	286000	1.4147	0.728316	0.949037	0.0586535	-18.143	6.92875	65.3798	0.936431	8.6
3588	286500	0.9461	1.5399	0.636521	0.124372	-17.709	6.38625	65.2828	0.939144	8.6
3593	287000	1.0397	0.721538	0.701514	0.0584443	-17.835	6.54375	65.1858	0.941857	8.6
3598	287500	0.801	1.16491	0.542013	0.0946288	-17.438	6.0475	65.0888	0.94457	8.6
3603	288000	0.6128	0.955665	0.415855	0.0778545	-17.081	5.60125	64.9918	0.947283	8.6
3608	288500	0.6577	0.918415	0.452808	0.0759066	-17.678	6.3475	64.8948	0.949996	8.7
3613	289000	0.792	1.06643	0.628536	0.1016	-18.32	7.15	64.7978	0.952709	10
3623	290000	0.7643	1.09138	0.610008	0.104569	-18.072	6.84	64.6038	0.958135	10
3633	291000	0.8122	1.03863	0.651909	0.100078	-17.842	6.5525	64.4098	0.963561	10
3643	292000	0.624	1.11313	0.503672	0.107861	-18.799	7.74875	64.2158	0.968987	10
3648	292500	0.021	1.41457	0.016998	0.137454	-18.733	7.66625	64.1188	0.9717	10
3653	293000	0.5221	0.932057	0.423781	0.0908209	-18.415	7.26875	64.0218	0.974413	10
3658	293500	0.3525	0.905405	0.286916	0.0884695	-19.203	8.25375	63.9248	0.977126	10
3668	294500	0.4727	1.03852	0.386889	0.10204	-18.213	7.01625	63.7308	0.982553	10
3673	295000	0.6899	0.705932	0.566219	0.0695531	-19.224	8.28	63.6338	0.985266	10
3678	295413	0.7504	1.01064	0.747258	0.120817	-19.382	8.4775	63.5368	0.987979	12.1
3683	295825	0.9128	0.87637	0.911475	0.105054	-19.416	8.52	63.4398	0.990692	12.1
3698	297061	0.4354	0.99655	0.43834	0.120442	-19.3	8.375	63.1488	0.998831	12.1
3705	297638	0.4273	0.882435	0.434441	0.107705	-19.244	8.305	62.7955	1.00871	12.1
3723	299121	0.621	0.845717	0.629014	0.102837	-19.2	8.25	62.9305	1.00494	12.1
3733	299945	0.622	0.868313	0.628712	0.105364	-19.181	8.22625	63.0055	1.00284	12.1
3738	300358	0.6261	1.14764	0.632195	0.139113	-18.83	7.7875	63.043	1.00179	12.1
3758	302006	0.6124	0.869248	0.615772	0.104926	-19.618	8.7725	63.193	0.997595	12.1
3768	302830	0.4036	0.648866	0.404969	0.0781593	-19.74	8.925	63.268	0.995497	12.1
3773	303242	0.291	1.17055	0.291679	0.140851	-19.47	8.5875	63.3055	0.994448	12.1
3778	303654	0.3082	0.807411	0.308594	0.0970518	-20.017	9.27125	63.343	0.993399	12.1
3783	304066	0.0267	1.17988	0.0267059	0.141674	-19.955	9.19375	63.3805	0.99235	12.1
3788	304478	0.3202	0.815509	0.319932	0.0978183	-19.324	8.405	63.418	0.991301	12.1
3798	305303	0.5952	0.960137	0.593443	0.114922	-19.72	8.9	63.493	0.989204	12.1
3803	305715	0.299	1.03095	0.297801	0.123268	-19.693	8.86625	63.5305	0.988155	12.1
3808	306127	0.3915	1.0745	0.389517	0.128338	-20.228	9.535	63.568	0.987106	12.1
3813	306539	0.4446	0.906661	0.441878	0.108176	-20.325	9.65625	63.6055	0.986057	12.1
3828	307775	0.3503	1.06706	0.347044	0.126908	-20	9.25	63.718	0.982911	12.1
3843	309011	0.2741	0.82528	0.270683	0.0978381	-20.749	10.1862	63.8305	0.979764	12.1
3848	309423	0.3293	0.834755	0.324847	0.0988554	-19.014	8.0175	63.868	0.978715	12.1
3855	310000	0.1432	0.885818	0.141051	0.104745	-19.808	9.01	63.9205	0.977247	12.1
3873	311484	0.2003	0.854896	0.196532	0.100698	-19.912	9.14	64.0555	0.973471	12.1
3883	312308	0.2257	1.07241	0.220977	0.126047	-19.523	8.65375	64.1305	0.971373	12.1
3888	312720	0.4928	0.938909	0.481968	0.110237	-19.97	9.2125	64.168	0.970324	12.1
